# Supplementary material for: Evaluation of Biointegration and Inflammatory Response to Blood Vessels Produced by Tissue Engineering—Experimental Model in Rabbits
Source: Biomolecules. 2022 Nov 29;12(12):1776. doi: 10.3390/biom12121776 (PMC9775166; doi:10.3390/biom12121776)
Supplement: Supplementary file 1 [file biomolecules-12-01776-s001.zip]

Archive with 1 entries (1 files):
- biomolecules-1956716-supplementary.pdf
